# Supplementary material for: Semi-Rigid (Aminomethyl) Piperidine-Based Pentadentate Ligands for Mn(II) Complexation
Source: Molecules. 2021 Oct 2;26(19):5993. doi: 10.3390/molecules26195993 (PMC8513077; doi:10.3390/molecules26195993)
Supplement: Supplementary file 1 [file molecules-26-05993-s001.zip]

Archive with 1 entries (1 files):
- molecules-1393685-supplementary.pdf
